# Supplementary material for: Heart Rate Variability as a Tool for Seizure Prediction: A Scoping Review
Source: J Clin Med. 2024 Jan 27;13(3):747. doi: 10.3390/jcm13030747 (PMC10856437; doi:10.3390/jcm13030747)
Supplement: Supplementary file 1 [file jcm-13-00747-s001.zip]

Archive with 1 entries (1 files):
- jcm-2785727-supplementary.pdf
